# Supplementary material for: Cost-effectiveness of seasonal quadrivalent versus trivalent influenza vaccination in the United States: A dynamic transmission modeling approach
Source: Hum Vaccin Immunother. 2016 Oct 26;13(3):533–42. doi: 10.1080/21645515.2016.1242541 (PMC5360116; doi:10.1080/21645515.2016.1242541)
Supplement: KHVI_A_1242541_Supplementary_material.zip [file khvi-13-03-1242541-s001.zip]

Archive with 1 entries (1 files):
- KHVI_A_1242541 Supplementary material.pdf
